# Supplementary material for: Maternal trauma and fear history predict BDNF methylation and gene expression in newborns
Source: PeerJ. 2020 May 22;8:e8858. doi: 10.7717/peerj.8858 (PMC7247527; doi:10.7717/peerj.8858)
Supplement: Supplemental Information 2 [file peerj-08-8858-s002.csv]

STUDYID	InterpTr	cg16257091	cg27351358	ILMN_1809543	ChAb	SEX	CFH	Chdrace	M3_CD4	M3_CD8	M3_CD14	M3_CD19	M3_CD56	INCOME
CAN0104	1	0.087444905	0.09639875	NA	1	2	8	1	0	0	13	12	30	1
CAN0107	0	0.064077542	0.05426933	5.818512362	0	2	0	NA	0	0	9	16	25	0
CAN0111	0	0.054066729	0.06150921	6.212558821	0	1	1	1	0	0	14	16	31	1
CAN0129	1	0.054066729	0.090232756	5.429050045	1	2	6	1	0	0	12	14	10	0
CAN0131	1	0.044442055	0.075902085	5.416001066	1	2	6	2	0	0	8	11	19	6
CAN0134	0	0.064077542	0.039641903	5.847019025	0	1	2	1	0	0	3	14	20	0
CAN0147	0	0.05636628	0.058329142	6.210004192	0	2	4	1	0	0	11	12	15	0
CAN0149	1	0.071914076	0.09058412	6.456454254	1	2	0	1	0	0	4	16	13	2
CAN0152	1	0.048569936	0.064731255	5.668431853	0	1	3	1	2	0	11	4	23	0
CAN0155	1	0.044442055	0.06150921	NA	0	1	5	1	0	0	5	13	24	6
CAN0157	NA	0.085107702	0.05426933	6.382180133	NA	2	NA	1	0	0	9	14	19	1
CAN0168	1	0.074435457	0.10454793	5.917556822	0	1	NA	1	8	0	10	10	31	2
CAN0174	1	0.069059799	0.082566213	NA	0	1	1	1	7	15	11	7	1	0
CAN0176	1	0.048569936	0.058329142	NA	0	1	NA	1	0	0	20	12	21	1
CAN0177	1	0.044442055	0.083071914	NA	1	1	4	1	0	0	7	9	17	3
CAN0183	0	0.074435457	0.06150921	6.093955773	0	1	3	1	2	0	8	8	27	0
CAN0185	1	0.071914076	0.070507074	NA	1	2	4	NA	0	0	9	10	23	7
CAN0191	1	0.095215725	0.101863747	5.967672714	0	1	2	1	0	0	8	12	29	4
CAN0193	0	0.040746155	0.045571344	6.456454254	0	1	0	1	4	0	19	9	17	4
CAN0198	NA	0.064145143	0.071154556	5.709529823	0	2	7	2	0	0	7	16	16	8
CAN0200	0	0.064145143	0.083140316	6.058997947	0	1	2	1	0	0	11	13	36	2
CAN0207	NA	0.040746155	0.051944145	NA	0	1	3	1	9	0	17	14	23	1
CAN0209	1	0.074435457	0.090232756	6.157586122	0	2	2	1	0	0	2	18	46	1
CAN0211	1	0.048569936	0.051944145	NA	0	2	NA	1	0	0	8	10	25	1
CAN0218	1	0.059948017	0.054167665	NA	1	2	10	NA	7	0	7	9	22	1
CAN0219	0	0.05071759	0.054167665	6.366537495	1	1	2	1	0	18	8	10	6	0
CAN0227	1	0.078074719	0.063785285	6.165167532	0	1	1	NA	11	21	12	13	0	1
CAN0232	NA	0.113444566	0.127794388	4.832733139	0	1	2	1	17	0	10	6	12	1
CAN0233	NA	0.041337877	0.073242097	NA	NA	2	NA	1	8	0	11	10	14	0
CAN0242	0	0.05071759	0.054167665	5.587925251	0	2	0	1	0	0	14	8	22	3
CAN0252	0	0.061995321	0.064950142	NA	1	2	7	6	8	0	9	9	16	1
CAN0256	NA	0.041337877	0.044349547	NA	NA	1	NA	1	5	14	11	8	0	1
CAN0258	1	0.046886858	0.064950142	5.919858894	0	1	1	6	9	7	16	9	10	3
CAN0259	1	0.078074719	0.073242097	6.504672252	1	1	3	1	12	0	17	8	28	1
CAN0260	NA	0.05071759	0.054167665	6.912848698	NA	1	NA	NA	7	12	17	7	6	0
CAN0278	1	0.046886858	0.064950142	NA	0	2	4	2	15	0	14	12	17	6
CAN0283	0	0.091612336	0.064950142	6.48755851	0	1	0	1	9	5	16	11	18	1
CAN0285	1	0.061995321	0.083006295	6.026670053	0	2	3	NA	3	0	12	7	26	1
CAN0291	0	0.091612336	0.04798651	NA	0	2	6	1	1	0	4	9	15	1
CAN0294	1	0.046886858	0.064950142	6.164254373	0	2	0	1	0	0	14	12	26	1
CAN0302	1	0.062386087	0.074323387	6.097950089	0	2	2	2	9	0	10	11	21	7
CAN0312	NA	0.048537425	0.07703151	5.756321304	NA	2	NA	1	9	0	12	16	35	1
CAN0326	NA	0.048537425	0.053752187	6.376667228	NA	1	NA	1	4	0	24	4	16	1
CAN0334	0	0.059901303	0.110697598	6.080635998	0	1	1	1	2	0	22	7	14	1
CAN0341	1	0.048537425	0.071632117	5.838224159	0	2	2	1	17	0	12	4	19	8
CAN0343	1	0.031557145	0.064950142	6.241916963	0	1	1	1	16	6	11	8	19	4
CAN5002	0	0.05071759	0.082566213	5.411741994	0	1	0	1	5	0	13	4	13	7
CAN5003	0	0.054066729	0.068717025	6.02943625	1	2	6	3	0	0	2	17	26	11
CAN5007	1	0.042203708	0.043461608	NA	0	1	1	2	5	13	9	10	16	11
CAN5014	1	0.065410942	0.093152484	5.622665701	0	1	2	2	18	0	10	11	14	9
CAN5015	1	0.051571716	0.042501829	NA	0	2	0	2	27	0	8	10	0	11
CAN5017	1	0.046475032	0.051877337	NA	0	1	0	2	1	0	8	10	27	11
CAN5018	0	0.061995321	0.064950142	NA	1	2	3	1	10	0	9	9	19	7
CAN5022	1	0.048588032	0.048253319	NA	0	1	0	2	7	6	13	6	6	10
CAN5027	1	0.094376738	0.074323387	5.042995049	1	2	6	2	8	14	9	13	9	10
CAN5029	NA	0.053574718	0.056900212	NA	0	1	0	2	19	9	14	10	0	11
CAN5030	1	0.055036473	0.08264165	6.843019843	0	1	1	2	13	5	11	16	0	11
CAN5036	1	0.046886858	0.04798651	NA	0	2	1	1	5	9	14	11	19	7
CAN5038	0	0.061995321	0.064950142	6.139303233	0	2	0	1	10	0	14	13	9	11
CAN5040	0	0.059901303	0.060060424	6.625314118	0	1	5	1	15	0	15	7	14	3
CAN5042	1	0.051571716	0.058986854	NA	0	1	0	2	7	14	12	12	7	9
CAN5044	1	0.05071759	0.063785285	NA	1	1	1	1	20	10	12	6	13	2
CAN5049	1	0.051571716	0.075920043	5.813959474	0	1	4	2	5	13	14	12	0	11
CAN5050	1	0.061995321	0.121557145	5.73528872	0	1	2	1	32	6	15	6	6	5
CAN5051	1	0.055036473	0.069942872	6.826539826	0	2	3	2	36	7	5	19	2	7
CAN5052	0	0.048269877	0.057660044	NA	0	2	0	2	6	0	15	13	18	9
CAN5057	1	0.069531148	0.04586345	NA	0	2	3	2	18	0	14	15	10	11
CAN5062	0	0.04183462	0.057660044	NA	0	2	1	2	4	0	7	20	16	11
CAN5063	1	0.085503703	0.107404239	NA	0	1	5	1	15	0	19	6	22	10
CAN5064	1	0.079899333	0.075920043	4.770417436	0	1	0	2	8	10	15	11	0	2
CAN5065	0	0.059038416	0.06595931	NA	0	2	6	2	13	0	9	19	27	11
CAN5069	1	0.079899333	0.058986854	NA	0	2	1	2	15	8	9	8	0	6
CAN5070	0	0.042203708	0.043461608	6.42489276	1	1	1	2	10	10	13	12	2	8
CAN5073	0	0.042203708	0.058436605	6.270862688	0	2	1	2	10	0	7	14	22	11
CAN5074	1	0.077244798	0.08264165	NA	0	2	0	2	13	6	7	14	9	6
CAN5077	1	0.042870676	0.053070014	6.246321131	0	1	1	1	0	0	19	13	18	6
CAN5079	1	0.05618412	0.057405969	6.813403688	0	2	0	2	8	0	8	11	7	11
CAN5081	1	0.093001762	0.126081094	6.872881243	0	1	4	1	0	0	15	8	27	10
CAN5083	0	0.044817136	0.057405969	NA	0	2	0	2	20	0	7	13	13	9
CAN5085	0	0.094077506	0.115811727	NA	0	1	3	2	17	8	5	12	0	10
CAN5086	1	0.051571716	0.042501829	NA	0	2	0	2	7	0	9	12	23	7
CAN5087	1	0.048537425	0.060060424	5.642528384	1	2	9	1	0	0	18	6	14	11
CAN5089	1	0.059901303	0.071632117	5.70655014	0	2	3	1	18	0	9	13	34	7
CAN5091	1	0.033833801	0.065993835	5.458121299	0	2	1	1	25	0	15	17	21	2
CAN5093	1	0.053574718	0.076597597	NA	0	2	1	2	9	0	7	9	24	7
CAN5094	1	0.053574718	0.047132752	NA	0	2	1	2	9	0	11	12	18	11
CAN5096	1	0.046475032	0.051877337	NA	1	2	1	2	21	0	9	12	17	6
CAN5098	1	0.0521585	0.058436605	NA	0	2	1	2	7	4	5	12	22	10
CAN5099	0	0.126736002	0.114355852	NA	0	2	2	2	19	0	12	10	19	7
CAN5100	0	0.048537425	0.053752187	6.219766645	0	2	3	1	14	0	9	17	35	11
CAN5102	1	0.059038416	0.108886014	NA	0	1	0	2	18	7	9	14	17	11
CAN5103	0	0.033833801	0.053752187	5.934120248	0	2	5	1	0	0	10	3	18	7
CAN5104	1	0.073837866	0.056422276	NA	1	1	4	1	11	0	12	5	10	6
CAN5106	1	0.048537425	0.071632117	5.913858466	0	1	1	1	4	20	18	9	5	6
CAN5107	0	0.094376738	0.074323387	5.743088303	0	1	0	2	18	1	16	15	15	11
CAN5109	1	0.042870676	0.064770917	NA	0	2	3	1	10	0	21	15	27	11
CAN5110	1	0.042870676	0.076629745	NA	0	1	0	1	14	0	14	4	14	6
CAN5111	1	0.046475032	0.06595931	NA	1	2	14	2	4	0	12	15	25	11
CAN5113	1	0.059038416	0.080186124	NA	0	2	3	2	26	0	8	10	8	8
CAN5115	1	0.042870676	0.064770917	6.171407932	0	2	4	1	0	0	8	8	8	2
CAN5116	NA	0.05618412	0.062334168	6.123387818	0	1	0	NA	28	16	5	12	7	11
CAN5119	0	0.072231313	0.080186124	NA	0	1	1	2	22	5	5	11	17	6
CAN5120	0	0.061548531	0.076589173	5.766968015	0	2	2	1	18	0	12	10	13	11
CAN5122	1	0.046475032	0.06595931	NA	0	2	2	2	28	0	12	5	17	11
CAN5123	1	0.042870676	0.064770917	6.319656552	1	2	3	1	25	0	11	6	13	10
CAN5124	1	0.098995002	0.128611176	5.979187531	0	2	1	1	5	0	7	9	19	0
CAN5125	0	0.062216861	0.088615802	NA	0	2	6	1	9	11	15	12	8	4
CAN5126	0	0.042870676	0.053070014	NA	0	1	0	1	8	0	14	6	9	2
CAN5128	1	0.085963664	0.080186124	NA	1	2	3	2	14	0	9	14	25	8
CAN5131	NA	0.080821324	0.100705047	6.691767829	NA	1	NA	1	13	0	30	11	25	6
CAN5135	1	0.090223173	0.101968311	NA	0	2	0	2	15	0	11	15	16	11
CAN5136	1	0.042870676	0.064770917	6.166746404	0	2	2	1	9	0	14	5	16	5
CAN5137	0	0.074999954	0.062334168	6.198438524	0	1	4	2	0	14	19	14	7	7
CAN5139	NA	0.059947194	0.067059157	5.275554559	0	2	0	NA	22	0	15	16	21	6
CAN5140	0	0.073837866	0.076589173	6.124885819	0	2	1	1	0	0	13	14	26	6
CAN5141	0	0.062216861	0.053070014	5.618783405	0	2	4	1	0	0	8	13	16	8
CAN5142	1	0.062216861	0.076629745	7.307954607	0	2	0	1	17	0	21	10	13	4
CAN5146	1	0.061548531	0.066460984	6.282074148	0	1	1	1	0	7	14	16	19	8
CAN5147	0	0.063706179	0.071616762	5.180241041	0	1	0	2	21	7	11	17	13	10
CAN5149	1	0.049274448	0.067359806	5.738466105	0	1	2	1	13	0	13	7	33	0
CAN5150	NA	0.055082468	0.076589173	5.458121299	NA	1	NA	1	13	0	15	22	31	4
CAN5151	1	0.055082468	0.046488188	6.160098336	0	1	2	1	6	0	12	10	7	6
CAN5152	1	0.062501201	0.056687826	6.767614126	0	1	0	1	5	5	19	2	9	1
CAN5154	1	0.025147116	0.056422276	5.406465043	1	1	3	1	22	20	13	14	0	4
CAN5155	0	0.062216861	0.053070014	5.90953698	0	2	6	1	0	0	7	9	22	9
CAN5156	1	0.05241203	0.046725585	6.522430225	0	1	0	2	7	1	12	16	27	11
CAN5157	1	0.073837866	0.076589173	6.554640489	0	2	3	1	0	0	7	5	22	8
CAN5158	0	0.05618412	0.067059157	NA	0	1	2	2	19	12	23	14	0	9
CAN5165	1	0.059038416	0.06595931	NA	0	1	0	2	14	6	12	10	10	7
CAN5169	1	0.049274448	0.077927317	5.79725004	0	1	4	1	20	0	16	14	12	1
CAN5170	0	0.049274448	0.056687826	5.688381665	1	1	2	1	0	0	11	8	17	11
CAN5171	1	0.05241203	0.052226038	NA	0	2	0	2	12	0	8	12	12	8
CAN5172	1	0.062501201	0.056687826	6.115659752	0	1	0	1	25	2	15	10	4	8
CAN5174	0	0.074999954	0.092680008	6.052133389	0	2	2	2	7	0	3	16	16	9
CAN5175	NA	0.067786186	0.056422276	NA	NA	2	NA	1	7	0	16	11	20	2
CAN5177	1	0.09493254	0.075920043	6.428409759	0	2	1	2	23	2	14	6	9	6
CAN5180	0	0.049274448	0.067359806	6.625550245	0	2	1	1	18	0	8	6	3	9
CAN5185	0	0.061548531	0.086795118	6.562277282	0	2	0	1	5	0	8	7	24	6
CAN5186	1	0.049274448	0.067359806	6.140880611	0	1	0	1	15	0	10	8	21	9
CAN5188	0	0.062386087	0.058436605	NA	0	2	3	2	24	0	11	9	17	11
CAN5189	1	0.08724842	0.056687826	5.913418736	0	2	6	1	0	0	10	7	9	2
CAN5190	1	0.062386087	0.074323387	5.506825441	0	1	3	2	18	1	14	11	16	9
CAN5193	0	0.062501201	0.077927317	6.111372826	0	1	3	1	13	0	15	8	21	10
CAN5195	0	0.035194935	0.067359806	6.076552653	0	1	0	1	60	5	14	17	0	5
CAN5198	1	0.038511748	0.075920043	NA	0	2	1	2	25	12	17	11	0	8
CAN5201	0	0.05554155	0.096428274	NA	0	1	0	2	27	0	5	20	31	10
CAN5202	0	0.041942449	0.054710122	NA	0	2	0	2	11	0	11	8	12	6
CAN5204	1	0.078121463	0.062662446	6.745458745	0	2	4	2	8	0	8	4	17	8
CAN5207	1	0.048588032	0.077491963	5.577152511	0	1	3	2	12	6	13	8	11	11
CAN5208	1	0.062501201	0.056687826	5.909730301	0	2	3	1	0	0	12	11	21	10
CAN5211	0	0.072850041	0.090953115	NA	0	1	0	2	32	22	14	14	0	11
CAN5212	1	0.048588032	0.048253319	4.957724793	0	1	0	2	10	2	13	10	5	7
CAN5213	0	0.048588032	0.048253319	NA	0	1	0	2	22	0	15	10	19	11
CAN5214	1	0.069531148	0.095698856	6.742229621	1	1	6	1	12	2	10	10	7	2
CAN5216	1	0.0521585	0.074323387	NA	0	1	1	NA	20	11	12	10	6	8
CAN5219	1	0.055082468	0.056422276	6.290150519	1	2	4	1	3	0	14	15	34	3
CAN5223	0	0.065410942	0.058986854	NA	0	1	0	2	12	0	10	12	10	10
CAN5224	0	0.08526054	0.057660044	6.155570469	0	1	2	1	4	6	13	15	5	8
CAN5225	1	0.062884879	0.077491963	NA	0	2	0	2	9	0	13	12	20	10
CAN5226	0	0.086239214	0.068220186	6.228384951	0	2	0	2	12	0	9	12	10	11
CAN5234	1	0.059038416	0.038012634	NA	0	2	2	2	15	0	12	9	19	6
CAN5235	1	0.077244798	0.095698856	3.257633223	1	2	8	1	6	0	15	9	16	1
CAN5236	0	0.055036473	0.069942872	NA	0	1	0	1	8	0	11	14	28	6
CAN5237	1	0.062126068	0.057660044	NA	1	2	5	1	0	0	6	15	23	5
CAN5239	1	0.094163914	0.077491963	5.814879179	0	1	1	2	17	0	14	14	11	11
CAN5246	0	0.048588032	0.048253319	6.062587714	0	2	0	2	8	3	10	12	19	11
CAN5247	0	0.062884879	0.077491963	6.651138728	0	1	2	2	7	0	13	11	19	5
CAN5248	1	0.078121463	0.092643447	NA	0	1	4	6	0	0	17	4	18	3
CAN5255	1	0.051930298	0.050034941	NA	1	2	4	1	3	0	12	10	8	5
CAN5258	1	0.043839338	0.056900212	5.53541753	0	2	1	2	8	0	6	11	16	8
CAN5259	1	0.05554155	0.041720637	NA	0	1	1	1	0	8	13	11	5	10
CAN5261	0	0.070353134	0.068220186	NA	0	2	0	2	9	3	10	13	10	11
CAN5266	1	0.100160324	0.06595931	NA	1	1	2	1	9	0	27	14	14	7
CAN5268	1	0.05554155	0.068220186	NA	0	1	1	1	6	3	10	7	6	3
CAN5272	1	0.053574718	0.056900212	5.095702483	0	1	0	6	25	4	6	15	22	10
CAN5273	0	0.074234865	0.075514807	NA	0	1	2	1	9	11	11	18	9	3
CAN5275	1	0.043839338	0.076597597	NA	0	1	2	2	13	9	9	10	6	11
CAN5277	1	0.070353134	0.068220186	NA	1	2	5	2	31	0	12	18	13	10
CAN5278	1	0.063117083	0.076597597	5.690689909	0	1	3	2	15	9	13	15	8	6
CAN5280	1	0.055036473	0.057660044	6.926293323	1	1	0	1	9	0	8	13	21	1
CAN5282	1	0.057046378	0.086123189	NA	1	2	1	2	30	0	15	10	15	10
CAN5286	1	0.053574718	0.076597597	NA	0	1	1	2	19	9	11	16	5	10
CAN5288	0	0.063117083	0.076597597	6.58502536	0	2	0	2	15	0	14	9	18	10
CAN5290	1	0.053574718	0.056900212	NA	0	1	2	2	15	11	8	8	0	11
CAN5296	0	0.05554155	0.082151866	NA	1	2	1	2	16	0	10	14	14	9
CAN5297	1	0.063031793	0.062400084	NA	1	2	0	1	17	0	6	12	15	4
CAN5300	0	0.063031793	0.050034941	NA	0	2	1	1	8	0	7	10	17	8
CAN5304	NA	0.040956968	0.089297565	NA	NA	1	NA	1	16	4	9	11	15	1
CAN5307	NA	0.040956968	0.050034941	NA	NA	2	NA	1	0	0	18	9	17	7
CAN5310	NA	0.049643706	0.086123189	NA	NA	1	NA	1	4	4	13	15	15	4
CAN5316	0	0.072850041	0.090953115	5.270221191	0	2	0	2	12	0	8	8	17	11
CAN5317	1	0.051571716	0.058986854	6.310708209	0	1	3	2	20	0	9	11	26	10
CAN5320	1	0.051571716	0.093152484	6.63019522	1	1	0	2	12	10	14	11	0	9
CAN5322	1	0.051930298	0.075514807	7.307954607	1	1	2	2	10	6	14	6	5	1
CAN5326	NA	0.080263157	0.078607145	NA	1	2	5	1	18	0	10	10	17	2
CAN5327	0	0.05554155	0.054710122	NA	0	2	2	1	18	0	13	22	22	6
CAN5328	0	0.063031793	0.075514807	NA	0	2	1	1	6	0	18	15	16	6
CAN5329	1	0.049643706	0.042783117	NA	1	2	2	2	0	0	11	9	11	9
CAN5330	1	0.051930298	0.075514807	NA	0	1	1	2	22	12	16	8	4	8
CAN5331	1	0.05554155	0.068220186	NA	0	1	3	1	22	9	20	11	4	7
CAN5335	1	0.070353134	0.096428274	NA	0	1	2	1	21	9	11	19	14	1
CAN5336	1	0.08551984	0.075514807	NA	0	2	4	1	8	1	6	19	14	3
CAN5339	1	0.096871439	0.062400084	NA	0	2	4	1	14	0	11	11	19	5
CAN5348	1	0.048588032	0.092643447	NA	0	1	2	2	28	19	13	10	0	5
CAN5350	0	0.049643706	0.086123189	NA	0	2	2	2	23	0	9	17	6	11
CAN5351	0	0.05554155	0.054710122	NA	0	1	1	1	13	0	11	5	16	2
CAN5357	1	0.049643706	0.049695683	NA	0	2	1	2	21	0	12	11	9	11
CAN5358	1	0.064623473	0.056740925	NA	1	2	5	1	4	0	13	11	17	6
CAN5360	0	0.049643706	0.049695683	NA	0	2	NA	1	10	0	8	17	18	5
CAN5367	0	0.062884879	0.062662446	NA	0	1	0	2	7	1	12	8	11	9
CAN5368	0	0.053574718	0.056900212	6.206657923	0	1	0	2	6	3	20	10	11	11
CAN5373	1	0.057046378	0.071201954	NA	0	2	1	2	11	0	7	11	20	8
CAN5376	1	0.049643706	0.078607145	NA	0	2	0	2	21	7	7	12	6	11
CAN5378	1	0.080263157	0.078607145	NA	0	1	4	1	2	13	11	9	2	3
CAN5379	0	0.104828522	0.078607145	NA	0	2	0	1	10	0	3	18	4	3
CAN5412	1	0.040956968	0.089297565	NA	0	1	4	1	6	0	21	19	22	5
